# Supplementary material for: A Poly(Acrylamide-co-Acrylic Acid)-Encapsulated Nitrification Inhibitor with Good Soil-Loosening, Phosphorous-Solubilizing, and Nitrogen Fixation Abilities and High-Temperature Resistance
Source: Polymers (Basel). 2025 May 7;17(9):1280. doi: 10.3390/polym17091280 (PMC12073658; doi:10.3390/polym17091280)
Supplement: Supplementary file 1 [file polymers-17-01280-s001.zip]

Archive with 3 entries (3 files):
- Movie S1.avi
- Movie S2.avi
- Supporting Information.pdf
